# Supplementary material for: AI-Radiomics Can Improve Inclusion Criteria and Clinical Trial Performance
Source: Tomography. 2022 Feb 2;8(1):341–55. doi: 10.3390/tomography8010028 (PMC8880510; doi:10.3390/tomography8010028)
Supplement: Supplementary file 1 [file tomography-08-00028-s001.zip]

Archive with 3 entries (3 files):
- Supplementary Table S2.xlsx
- Supplementary Table S3.xlsx
- tomography-1372231-supplementary.pdf
